# Supplementary material for: Fibroblast Growth Factor 2-engaged cell spheroid for stem cell therapy: role of Interleukin 8 in the immune-modulatory effectiveness in the critical limb ischemia model
Source: Stem Cells Transl Med. 2025 Nov 14;14(11):szaf051. doi: 10.1093/stcltm/szaf051 (PMC12616473; doi:10.1093/stcltm/szaf051)
Supplement: szaf051_Supplementary_Data [file szaf051_supplementary_data.zip]

Archive with 1 entries (1 files):
- SCTM-25-0013.R1 SUPPLEMENTAL INFORMATION.docx
